# Supplementary material for: A Qualitative Study on the Policy Process and Development of the National Action Plan on Antimicrobial Resistance in Singapore
Source: Antibiotics (Basel). 2023 Aug 16;12(8):1322. doi: 10.3390/antibiotics12081322 (PMC10451339; doi:10.3390/antibiotics12081322)
Supplement: Supplementary file 1 [file antibiotics-12-01322-s001.zip]

Archive with 1 entries (1 files):
- antibiotics-2513976-supplementary.pdf
